# Supplementary material for: Single Sequential Trajectory Optimization with Centroidal Dynamics and Whole-Body Kinematics for Vertical Jump of Humanoid Robot
Source: Biomimetics (Basel). 2024 May 2;9(5):274. doi: 10.3390/biomimetics9050274 (PMC11118027; doi:10.3390/biomimetics9050274)
Supplement: Supplementary file 1 [file biomimetics-09-00274-s001.zip]

Archive with 1 entries (1 files):
- biomimetics-2979416-supplementary.mp4
